# Supplementary material for: Effectiveness of a Modified Transsellar Approach with Planum Sphenoidale Removal for Pituitary Neuroendocrine Tumors with Anterosuperior Extension
Source: J Clin Med. 2026 Jan 4;15(1):367. doi: 10.3390/jcm15010367 (PMC12787051; doi:10.3390/jcm15010367)
Supplement: Supplementary file 1 [file jcm-15-00367-s001.zip]

Archive with 2 entries (1 files):
- jcm-4040163-supply-final/
- jcm-4040163-supply-final/05_illustrative case video.mp4
